# Supplementary material for: Primase promotes the competition between transcription and replication on the same template strand resulting in DNA damage
Source: Nat Commun. 2024 Jan 2;15:73. doi: 10.1038/s41467-023-44443-0 (PMC10761990; doi:10.1038/s41467-023-44443-0)
Supplement: Supplementary file 4 — Supplementary Data 1 [file 41467_2023_44443_MOESM4_ESM.xlsx]

## Sheet: Sheet1
Supplementary Data 1. List of primers and oligonucleotides used in this study.
Name	Sequence (5'-3')
Vector construct
ATH-pCambia1300-F	aaagcaatcctgaagctgga
ATH-pCambia1300-R	cgccgcaactgattctatta
ATH-pEarleyGate202-F	ATGCGATTTTTGCTTCGTTT
ATH-pEarleyGate202-R	GTACCGCTTGGGTGATCTCC
Crispr-ATH-1/2-F	ATATATGGTCTCGATTG GGAAATCCCATCGGAAGACA GTTTTAGAGCTAGAAATAGC
Crispr-ATH-1/2-R	ATTATTGGTCTCGAAAC TGCAATTTCTTCCGCCATAG CAATCTCTTAGTCGACTCTAC
Crispr-ATH-3/4-F	ATATATGGTCTCGATTGACAAGGTGGCAGGACAAAT GTTTTAGAGCTAGAAATAGC
Crispr-ATH-3/4-R	ATTATTGGTCTCGAAACCTCTGGCATTCCAGGCGTC CAATCTCTTAGTCGACTCTAC
pUC19-ATH-GFP-F	acgagctcggtaccctcgagATGCGATTTTTGCTTCGTTT
pUC19-ATH-GFP-R	tcgcccttgctcacttcgaaGTACCGCTTGGGTGATCTCC
pUC19-ATH-mCherry-F	gagctcggtaccctcgagATGAACTGTCTGTCTCAT
pUC19-ATH-mCherry-R	GCCCTTGCTCACttcgaaCGCCACCTCAACTTCTCC
RT-qPCR
ATH-RT-F	CAATTCAATCCCCAGAGTCC
ATH-RT-R	CCAATTTACGCCTCAAAGTCA
AtRNH1C-RT-F	ACGGGAGCTTGATTTGTAGAGT
AtRNH1C-RT-R	CTTCTCCTTCGGGAAGACGG
Actin-F	AACTCTCCCGCTATGTATGTCG
Actin-R	AACCCTCGTAGATTGGCACA
rRNA abundance analysis
16S-trnl-F	GGAGGTGGAAGCCTTCTTTCGT
16S-trnl-R	GGGCGTAAAAGGGGATCCTATC
trnl-trnA-F	TTACTTCACGGGCGAGGTCTCT
trnl-trnA-R	GGAGCATGCATGAAGGAGTCAG
trnA-23S-F	CCGATTCGGCAGTTCGATCTAT
trnA-23S-R	TGCCATCCTAAGGTGCTGCTAA
16S-2F	GCCGCGTGGAGGTAGAAGG
16S-2R	TGCTGGCACAGAGTTAGCCG
23S-2F	GGTGAAAAGAACCCCCATCGG
23S-2R	GCCGGCTCATTCTTCAACAGG
4.5S-F	AGAAGGTCACGGCGAGACG
4.5S-R	GGTTCAAGTCTACCGGTCTGT
atpI-F	GCCGTCAGTTGGAATTGTTT
atpI-R	GGTCCATGCCCAAGTTCTTA
ChIP/DRIP qPCR
16S-F	CTCGTGTTTAGTTGCCACCGTT
16S-R	TTTGTCCCGGCCATTGTAGCA
23S-F	GGCAAAATAGCCCCGTAACTTC
23S-R	CCCCATACATGGTCTTACGACT
trnA-F	TGATGCACTATCTCCCTTCAACCC
trnA-R	TTGAACAGGGTTCTATGGTCGGTC
trnI-F	ATCTCTCGAGCGCAGGTTTAG
trnI-R	ACCCCAGAATGAAAGGGGTGAT
No-TR-F	GGCTAGTTGTAAATAGCCCCAGG
No-TR-R	CCGTTCCCTGTGTCTTTGTTTC
Far-ori-F	aaactggtgctcgctgtttca
Far-ori-R	gcatcgcgatgcaatcatatcac
Genotyping
SAIL_97_E11(atrnh1c)_RP	GTGAAAGGTGACTCCAAGCTG
SAIL_97_E11(atrnh1c)_LP	GCGCTCTCGTCAACATtctag
SALK_005676(rhon1)_RP	AAGTCTGTTCATGGCGATGTC
SALK_005676(rhon1)_LP	TGGTCTGGTAAAGGATGATGC
SALK_152246_RP	CCAAATGCATACACATGGAAAC
SALK_152246_LP	TTCACACTTGAATCCCAAAGAG
