# Supplementary material for: Primase promotes the competition between transcription and replication on the same template strand resulting in DNA damage
Source: Nat Commun. 2024 Jan 2;15:73. doi: 10.1038/s41467-023-44443-0 (PMC10761990; doi:10.1038/s41467-023-44443-0)
Supplement: Supplementary file 6 — Source Data [file 41467_2023_44443_MOESM6_ESM.xlsx]

## Sheet: Fig 1f_ChIP-qPCR
Data for Fig 1f
ChIP-qPCR Ct value			IP				Input
			Col-0	ATH-GFP	ATH(R166K)-GFP		Col-0	ATH-GFP	ATH(R166K)-GFP
	16S	Rep1	26.85	16.64	16.49		19.03	14.6	11.62
		Rep2	27.3	16.64	16.44		19.01	14.56	11.6
		Rep3	26.97	16.68	16.5		19.35	14.62	11.62
	23S	Rep1	28.74	17.53	17.16		20.49	15.32	12.44
		Rep2	28.55	17.5	17.06		20.42	15.47	12.43
		Rep3	29	17.49	17.06		20.58	15.43	12.42
	trnA	Rep1	27.84	17.12	16.84		19.81	15.09	12.07
		Rep2	27.98	17.1	16.86		20	15.07	12.06
		Rep3	27.73	17.17	16.84		19.63	15.08	12.06
	trnI	Rep1	28.02	17.65	17.43		20.21	15.61	12.64
		Rep2	27.42	17.66	17.46		20.05	15.6	12.66
		Rep3	28.49	17.65	17.48		20.33	15.6	12.63
2^(Input-IP)			Col-0	ATH-GFP	ATH(R166K)-GFP
	16S	Rep1	0.018199	1	0.140632
		Rep2	0.013139	0.972655	0.143587
		Rep3	0.0209051	0.986233	0.139661
	23S	Rep1	0.0135084	0.888843	0.156041
		Rep2	0.01468	1.00696	0.166086
		Rep3	0.0120068	0.986233	0.164938
	trnA	Rep1	0.0157337	1.00696	0.150726
		Rep2	0.0162885	1.00696	0.147624
		Rep3	0.0149885	0.965936	0.149685
	trnI	Rep1	0.0183255	1	0.148651
		Rep2	0.0248605	0.986233	0.147624
		Rep3	0.0143779	0.993092	0.142595
p-value	16S	ATH(R166K)-GFP
	ATH-GFP	6.24096e-05
	23S	ATH(R166K)-GFP
	ATH-GFP	0.00194085
	trnA	ATH(R166K)-GFP
	ATH-GFP	0.000247813
	trnI	ATH(R166K)-GFP
	ATH-GFP	6.05818e-07

## Sheet: Fig 2c_WB
Data for Fig 2c
uncroped figure
FLAG				RbcL
PsaA				IDH

## Sheet: Fig 2e co-localization
Data for Fig 2e
Singal intensity
Distance(μm)	AtRNH1C intensity	ATH intensity	DAPI intensity
0	18	4	16
0.0520347	18	5	15
0.104069	19	2	15
0.156104	21	2	7
0.208139	17	5	14
0.260173	11	4	14
0.312208	20	6	9
0.364243	22	3	7
0.416277	14	3	7
0.468312	16	5	11
0.520347	13	3	7
0.572381	17	6	11
0.624416	23	9	12
0.676451	21	11	11
0.728485	17	9	14
0.78052	17	9	14
0.832555	20	4	19
0.884589	15	14	19
0.936624	27	13	7
0.988659	22	16	8
1.04069	28	19	11
1.09273	25	18	10
1.14476	23	17	7
1.1968	29	17	11
1.24883	17	15	9
1.30087	26	21	14
1.3529	17	22	24
1.40494	22	24	12
1.45697	25	20	11
1.50901	22	15	14
1.56104	23	21	16
1.61307	22	28	18
1.66511	24	23	14
1.71714	19	25	23
1.76918	26	31	12
1.82121	26	27	10
1.87325	32	27	26
1.92528	29	13	20
1.97732	21	12	20
2.02935	21	14	20
2.08139	29	19	10
2.13342	21	12	24
2.18546	29	14	13
2.23749	29	14	13
2.28953	22	17	21
2.34156	26	17	14
2.3936	24	13	19
2.44563	25	14	26
2.49766	13	28	21
2.5497	24	26	22
2.60173	26	29	32
2.65377	28	47	20
2.7058	26	93	21
2.75784	33	121	28
2.80987	35	171	28
2.86191	29	237	35
2.91394	37	255	34
2.96598	38	253	29
3.01801	45	255	37
3.07005	63	255	38
3.12208	75	255	37
3.17412	78	254	35
3.22615	103	246	24
3.27818	90	216	37
3.33022	89	214	31
3.38225	71	169	49
3.43429	54	134	44
3.48632	58	122	43
3.53836	53	86	24
3.59039	50	67	39
3.64243	40	51	37
3.69446	29	30	38
3.7465	29	30	38
3.79853	38	31	35
3.85057	33	26	25
3.9026	24	27	33
3.95464	27	18	36
4.00667	27	29	28
4.0587	24	19	27
4.11074	29	33	25
4.16277	26	27	21
4.21481	35	17	22
4.26684	24	29	19
4.31888	29	37	35
4.37091	31	26	21
4.42295	22	35	22
4.47498	25	17	17
4.52702	26	23	15
4.57905	23	31	25
4.63109	19	36	22
4.68312	23	27	26
4.73516	27	29	17
4.78719	23	22	21
4.83922	27	17	12
4.89126	37	21	20
4.94329	27	31	20
4.99533	31	23	26
5.04736	34	30	20
5.0994	26	20	28
5.15143	23	30	19
5.20347	34	31	17
5.2555	34	31	17
5.30754	20	27	13
5.35957	31	30	17
5.41161	32	31	14
5.46364	23	27	16
5.51568	19	24	14
5.56771	22	27	23
5.61974	22	30	14
5.67178	21	29	11
5.72381	41	39	12
5.77585	31	36	16
5.82788	29	30	18
5.87992	37	23	17
5.93195	41	24	21
5.98399	30	28	26
6.03602	38	31	22
6.08806	26	28	15
6.14009	27	24	28
6.19213	29	25	32
6.24416	30	24	34
6.2962	22	31	31
6.34823	26	37	44
6.40027	35	32	52
6.4523	34	28	52
6.50433	23	20	94
6.55637	30	29	89
6.6084	24	44	103
6.66044	35	24	102
6.71247	35	24	102
6.76451	27	26	76
6.81654	27	43	92
6.86858	30	81	57
6.92061	38	125	58
6.97265	38	219	39
7.02468	52	248	43
7.07672	71	244	27
7.12875	55	255	31
7.18079	75	255	49
7.23282	68	255	50
7.28485	68	255	45
7.33689	82	255	68
7.38892	61	255	65
7.44096	53	255	74
7.49299	44	255	76
7.54503	47	255	78
7.59706	47	255	87
7.6491	49	255	65
7.70113	44	255	56
7.75317	53	255	52
7.8052	53	216	52
7.85724	34	117	57
7.90927	33	102	45
7.96131	41	71	32
8.01334	36	49	34
8.06537	34	31	28
8.11741	32	27	32
8.16944	35	33	31
8.22148	35	33	31
8.27351	31	19	37
8.32555	43	30	30
8.37758	22	18	24
8.42962	31	20	29
8.48165	31	20	32
8.53369	26	15	30
8.58572	47	24	25
8.63776	29	15	35
8.68979	52	18	27
8.74183	35	13	40
8.79386	38	16	29
8.84589	37	18	33
8.89793	33	16	19
8.94996	47	11	23
9.002	43	19	26
9.05403	34	16	30
9.10607	27	10	26
9.1581	36	16	31
9.21014	33	23	27
9.26217	28	15	30
9.31421	20	24	26
9.36624	28	16	23
9.41828	32	19	26
9.47031	39	19	26
9.52235	32	25	29
9.57438	35	24	29
9.62641	30	18	18
9.67845	31	23	24
9.73048	31	23	24
9.78252	40	31	23
9.83455	28	36	11
9.88659	22	35	28
9.93862	29	26	30
9.99066	32	26	18
10.0427	33	35	25
10.0947	33	33	23
10.1468	21	23	15
10.1988	31	31	21
10.2508	32	30	23
10.3029	21	16	28
10.3549	29	24	22
10.4069	17	19	29
10.459	28	32	15
10.511	22	29	20
10.563	27	24	18
10.6151	24	24	20
10.6671	24	24	20
10.7191	25	26	29
10.7712	16	25	16
10.8232	33	20	24
10.8752	22	23	30
10.9273	13	31	15
10.9793	22	30	33
11.0314	21	39	27
11.0834	26	38	23
11.1354	30	36	28
11.1875	30	36	28
11.2395	35	21	29
11.2915	29	38	14

## Sheet: Fig 3b_aborted seeds
Data for Fig 3b
Percentage of aborted seeds in the siliques
	Col-0			ath-2+/-			ath-4+/-			atrnh1c			1cath-3+/-			1cath-5+/-
	aborted seeds	total	percentage	aborted seeds	total	percentage	aborted seeds	total	percentage	aborted seeds	total	percentage	aborted seeds	total	percentage	aborted seeds	total	percentage
silique 1	0	20	0	6	23	26.087	5	21	23.8095	1	24	4.16667	6	21	28.5714	5	23	21.7391
silique 2	0	21	0	6	21	28.5714	5	23	21.7391	0	24	0	3	18	16.6667	6	22	27.2727
silique 3	0	23	0	7	21	33.3333	8	31	25.8065	1	20	5	4	22	18.1818	3	23	13.0435
silique 4	0	25	0	4	18	22.2222	6	21	28.5714	0	32	0	6	19	31.5789	4	18	22.2222
silique 5	0	19	0	5	25	20	6	23	26.087	0	24	0	8	31	25.8065	7	32	21.875
silique 6	1	19	5.26316	5	18	27.7778	4	15	26.6667	1	23	4.34783	5	23	21.7391	5	21	23.8095
silique 7	1	20	5	7	26	26.9231	4	18	22.2222	0	34	0	6	22	27.2727	4	19	21.0526
silique 8	1	23	4.34783	6	26	23.0769	6	29	20.6897	1	18	5.55556	5	23	21.7391	5	24	20.8333
silique 9	1	31	3.22581	5	22	22.7273	5	18	27.7778	0	23	0	4	18	22.2222	5	22	22.7273
silique 10	0	24	0	7	21	33.3333	5	21	23.8095	1	25	4	4	22	18.1818	4	16	25
p-value
	ath-2+/-	ath-4+/-				1cath-3+/-	1cath-5+/-
Col-0	6.88179e-10	9.56041e-14			atrnh1c	1.86677e-08	2.88158e-10

## Sheet: Fig 4b DRIP-qPCR
Data for Fig 4b
Sample	Primer	Ct value	input Ct value	2^△△Ct	TTEST	P vaule
Col-0	16S	20.68	12.94	4.89056
Col-0	16S	20.51	12.93	5.46416
Col-0	16S	20.48	12.91	5.50217
atrnh1c	16S	20.09	13.3	9.44794
atrnh1c	16S	20.03	13.3	9.84916
atrnh1c	16S	20.02	13.12	8.75435	Col-0/atrnh1c	0.00103735
acs1	16S	21.61	13.15	2.96905
acs1	16S	21.71	13.17	2.80889
acs1	16S	21.65	13.17	2.92817	atrnh1c/acs1	0.00203027
acs1ATH::ATH	16S	20.69	14.35	12.9063
acs1ATH::ATH	16S	20.66	14.32	12.9063
acs1ATH::ATH	16S	20.69	14.2	11.6318	acs1/acs1ATH::ATH	0.00175198
acs1ATH::ATH-GFP	16S	19.8	13.05	9.71356
acs1ATH::ATH-GFP	16S	19.7	12.89	9.31787
acs1ATH::ATH-GFP	16S	19.71	12.96	9.71356	acs1/acs1ATH::ATH-GFP	8.61274e-05
+ RNase H	16S	26.71	14.65	0.244855
+ RNase H	16S	26.63	14.23	0.193446
+ RNase H	16S	25.92	14.51	0.384219
Col-0	23S	20.81	13.82	8.22491
Col-0	23S	20.87	13.9	8.33973
Col-0	23S	20.79	13.77	8.05564
atrnh1c	23S	20.7	14.42	13.4543
atrnh1c	23S	20.51	14.42	15.3482
atrnh1c	23S	20.45	14.25	14.2215	Col-0/atrnh1c	0.00693822
acs1	23S	21.77	14.42	6.40856
acs1	23S	22.16	14.65	5.73582
acs1	23S	21.99	14.48	5.73582	atrnh1c/acs1	0.00144879
acs1ATH::ATH	23S	21.89	15.65	13.8326
acs1ATH::ATH	23S	21.79	15.55	13.8326
acs1ATH::ATH	23S	21.98	15.57	12.295	acs1/acs1ATH::ATH	0.00148312
acs1ATH::ATH-GFP	23S	20.74	14.53	14.1232
acs1ATH::ATH-GFP	23S	20.61	14.34	13.5479
acs1ATH::ATH-GFP	23S	20.73	14.29	12.042	acs1/acs1ATH::ATH-GFP	0.00341426
+ RNase H	23S	27.31	15.63	0.31864
+ RNase H	23S	27.5	15.55	0.264255
+ RNase H	23S	27.69	15.55	0.231647
Col-0	trnA	23.16	13.18	1.03526
Col-0	trnA	23.29	13.49	1.17283
Col-0	trnA	23.21	13.21	1.02101
atrnh1c	trnA	22.99	13.89	1.90528
atrnh1c	trnA	22.92	13.64	1.68179
atrnh1c	trnA	22.96	13.66	1.65864	Col-0/atrnh1c	0.00374905
acs1	trnA	23.85	13.98	1.11729
acs1	trnA	23.67	13.78	1.10191
acs1	trnA	23.87	14.18	1.26576	atrnh1c/acs1	0.00535388
acs1ATH::ATH	trnA	24.45	14.75	1.25701
acs1ATH::ATH	trnA	24.12	14.7	1.52626
acs1ATH::ATH	trnA	24.16	14.81	1.60214	acs1/acs1ATH::ATH	0.0846196
acs1ATH::ATH-GFP	trnA	22.48	13.57	2.17347
acs1ATH::ATH-GFP	trnA	22.36	13.74	2.65737
acs1ATH::ATH-GFP	trnA	22.34	13.55	2.36199	acs1/acs1ATH::ATH-GFP	0.00677486
+ RNase H	trnA	26.68	14.57	0.236514
+ RNase H	trnA	27.07	14.63	0.188156
+ RNase H	trnA	26.75	14.6	0.230047
Col-0	trnI	24.46	14.43	1
Col-0	trnI	24.44	14.55	1.10191
Col-0	trnI	24.46	14.46	1.02101
atrnh1c	trnI	23.99	14.75	1.72907
atrnh1c	trnI	24.52	14.79	1.23114
atrnh1c	trnI	24.47	14.79	1.27456	Col-0/atrnh1c	0.140757
acs1	trnI	24.96	14.81	0.920188
acs1	trnI	24.82	14.88	1.06437
acs1	trnI	24.96	14.82	0.926588	atrnh1c/acs1	0.0992179
acs1ATH::ATH	trnI	25.21	15.78	1.51572
acs1ATH::ATH	trnI	25.25	16.01	1.72907
acs1ATH::ATH	trnI	25.19	15.91	1.68179	acs1/acs1ATH::ATH	0.0016216
acs1ATH::ATH-GFP	trnI	23.77	14.59	1.8025
acs1ATH::ATH-GFP	trnI	23.57	14.57	2.04202
acs1ATH::ATH-GFP	trnI	23.53	14.84	2.53151	acs1/acs1ATH::ATH-GFP	0.0281297
+ RNase H	trnI	26.78	14.93	0.283221
+ RNase H	trnI	26.92	14.96	0.262429
+ RNase H	trnI	26.82	14.98	0.285191
Col-0	No-TR	22.68	12.69	1.02811
Col-0	No-TR	22.75	12.64	0.946058
Col-0	No-TR	22.77	12.73	0.993092
atrnh1c	No-TR	22.91	13	1.08673
atrnh1c	No-TR	23.15	12.91	0.864537
atrnh1c	No-TR	22.32	13.06	1.70527
acs1	No-TR	23.56	13.3	0.852635
acs1	No-TR	23.62	13.48	0.926588
acs1	No-TR	23.78	13.14	0.655197
acs1ATH::ATH	No-TR	23.99	13.9	0.959264
acs1ATH::ATH	No-TR	23.8	14.03	1.19748
acs1ATH::ATH	No-TR	23.96	13.84	0.939523
acs1ATH::ATH-GFP	No-TR	23.06	13.52	1.40444
acs1ATH::ATH-GFP	No-TR	23.23	13.56	1.28343
acs1ATH::ATH-GFP	No-TR	23.1	13.55	1.39474
+ RNase H	No-TR	26.06	14.21	0.283221
+ RNase H	No-TR	26.03	14.25	0.297302
+ RNase H	No-TR	25.71	14.33	0.392292
Col-0	Far-ori	26.9	15.14	0.301452
Col-0	Far-ori	26.33	15.82	0.716978
Col-0	Far-ori	27.86	15.35	0.179244
atrnh1c	Far-ori	24.78	13.64	0.463294
atrnh1c	Far-ori	24.44	13.46	0.517632
atrnh1c	Far-ori	24.62	13.69	0.535887
acs1	Far-ori	26.48	14.88	0.336808
acs1	Far-ori	27.22	15.46	0.301452
acs1	Far-ori	26.66	15.43	0.435275
acs1ATH::ATH	Far-ori	24.23	13.99	0.864537
acs1ATH::ATH	Far-ori	25.45	14.65	0.586417
acs1ATH::ATH	Far-ori	25.45	14.21	0.432269
acs1ATH::ATH-GFP	Far-ori	25.04	14.44	0.673617
acs1ATH::ATH-GFP	Far-ori	25.42	14.48	0.532185
acs1ATH::ATH-GFP	Far-ori	24.8	14.59	0.882703
+ RNase H	Far-ori	28.47	14.77	0.0785633
+ RNase H	Far-ori	29.8	14.85	0.0330318
+ RNase H	Far-ori	27.9	14.92	0.129408

## Sheet: Fig 4c S9.6 IF
Data for Fig 4c
Intensity of R-loop signal in chloroplasts
Col-0	atrnh1c	acs1	acs1ATH::ATH
7.414	55.622	29.466	28.693			p-value
5.991	75.74	8.774	22.713		Col-0/atrnh1c	2.19442e-40
5.568	39.57	25.319	31.732		atrnh1c/acs1	7.95738e-39
5.398	61.227	12.386	26.182		acs1/acs1ATH::ATH	5.37121e-27
5.192	43.693	11.694	37.854
6.055	47.905	8.182	28.533
5.728	73.247	9.272	57.954
4.613	63.783	11.916	53.316
5.5	51.304	8.878	44.649
6.013	51.781	19.715	22.058
5.447	55.162	14.062	24.567
4.987	82.732	19.185	21.676
6.4	42.676	9.418	32.503
6.73	51.326	9.991	61.022
4.845	47.015	18.074	28.541
5.773	84.766	8.701	27.5
5.634	36.005	12.928	25.937
5.425	89.927	18.774	60.853
7.386	71.945	7.642	34.055
7.654	77.162	10.506	32.372
6.413	53.481	12.428	31.014
5.684	59.623	9.3	26.656
5.989	58.006	7.514	28.745
4.797	64.772	10.682	28.756
4.706	48.844	10.978	24.083
5.506	43.843	8.281	64.092
5.093	61.052	8.613	52.155
5.089	65.027	9.584	28.995
8.19	67.124	11.286	25.265
5.59	79.34	16.151	34.524
5.518	78.357	6.914	48.221
8.407	67.006	7.359	23.148
5.304	42.474	9.332	42.765
4.969	67.015	7.696	44.921
9.283	83.634	8.115	24.59
8.598	49.888	27.807	38.933
6.43	42.219	10.83	23.085
7.167	38.098	9.063	31.282
5.894	41.538	10.305	33.016
7.596	35.659	8.124	25.622
5.598	53.934	9.628	35.466
7.135	39.629	20.074	24.14
7.548	96.308	11.032	23.154
5	45.622	19.863	28.61
7.984	46.55	28.127	36.275
6.105	44.5	8.669	52.111
5.255	64.165	8.615	32.805
4.97	46.56	7.374	31.994
4.895	92.849	26.196	23.908
7.962	55.514	9.044	33.283
5.365	49.298	13.789	34.737
5.206	71.049	13.781	36.972
5.211	53.264	9.706	25.808
5.524	49.105	9.418	27.352
5.565	57.015	9.027	56.348
5.286	48.923	11.32	75.816
5.582	58.366	11.55	34.204
5.589	69.217	9.393	35.09
5.557	93.263	11.494	32.022
5.302	46.923	10.89	22.811
5.8	61.296	13.463	26.802
5.212	47.045	7.866	39.106
4.982	69.004	16.796	48.102
6.184	54.622	12.61	30.483
5.271	63	11.354	25.816
5.302	63.409	11.707	29.027
6.837	42.66	23.534	33.153
6.086	62.317	7.701	55.55
6.365	67.072	10.078	39.055
4.712		9.29	23.804
5.86		10.078	24.323
16.117		17.465	40.596
4.928		9.859	32.487
6.654		9.99	67.037
5.227		9.496	31.214
5.13		19.101	26.798
5.345		8.609
5.661		47.892
5.473		9.404
8.486		13.868
4.656		11.864
6.089		8.632
5.15		8.034
5.636		11.006
5.165		15.068
5.665		10.643
5.533		9.575
5.763		11.797
4.974		10.227
8.17		15.804
5.333		15.353
5.357		14.324
5.788		17.589
5.926		13.12
5.312		11.461
5.78		8.084
5.847		16.49
5.745		14.477
4.484		16.632
5.155		13.154
4.58		8.522
5.703		8.281
6.354		9.775
5.363		17.019
6.226		8.969
5.279		9.655
5.719		10.585
6.163		8.319
4.75		8.845
4.526		15.237
6.261		10.465
5.525		22.026
5.643		8.074
17.378		9.09
6.703		14.553
6.746		13.494
4.983		8.813
5.58		11.384
4.858		11.039
4.92		20.594
5.736		10.362
9.635		9.006
6.556		12.208
5.688		8.364
6.171		14.723
5.868		12.491
5.959		9.384
6.83		8.89
5.583		12.28
6.435		12.338
5.661		8.054
5.042		10.595
6.67		8.507
5.566		12.848
5.761		10.759
5.915		9.206
5.75		9.544
6.662		13.752
5.968		46.162
5.944		24.009
7.019		12.347
5.266		9.306
5.661		7.552
5		13.294
6.618		13.445
6.931		10.5
6.947		9.274
5.589		12.206
5.081		13.394
6.754
9.29
5.641
6.098
6.546
5.807
5.592
6.436
4.517
5.433
6.236
6.152
5.51
7.583
5.672
6.307
6.769
7.796
4.618
6.15
5.846
6.384
6.197
5.297
6.239
6.146
5.865
5.896
5.625
7.242
6.088
6.735
5.722
5.576
6.361
5.973
6.738
5.396
6.542
5.506
5.782
5.407
6.298
7.867
5.38
5.916
6.054
6.586
5.463
5.836
5.541
6.657
5.011
6.164
7.317
5.556
6.324
5.608
5.575
5.126
7.279
5.467
6.077
5.419
5
6.449
8.721
6.286
5.444
5.276
5.991
6.333
4.55
6.945
6.891
6.189
5.239
4.988
5.414
5.515
5.237
7.892
5.736
4.75
6.807
5.446
5.382
5.938
5.134
5.103
10.059
6.025
5
5.106
7.49
6.357
4.808
7.341
9.759

## Sheet: Fig 4f EdU stain
Data for Fig 4f
Intensity of EdU signal in chloroplasts
Col-0	atrnh1c	acs1	acs1ATH::ATH	negative control
33.468	10.905	17.363	12.792	6.081			p-value
35.667	16.053	28.803	11.182	4.965		Col-0/atrnh1c	1.39561e-40
34.457	10.053	18.908	11.73	4.82		atrnh1c/acs1	4.41001e-13
19.761	16.278	18.029	14.248	4.378		acs1/acs1ATH::ATH	1.68899e-09
36.863	12.676	22.094	17.102	6.246
22.282	18.677	15.524	10.849	3.64
29.835	11.281	11.312	12.525	6.117
33.861	11.501	12.77	10.198	3.787
25.771	22.197	19.559	12.045	5.746
25.953	10.421	15.408	15.229	4.133
29.675	10.293	15.131	11.024	5.48
26.588	10.935	17.716	12.075	4.317
26.014	10.95	18.797	10.1	4.107
31.727	10.357	12.994	11.578	3.847
19.8	12.7	27.851	14.911	4.061
36.579	10.749	12.557	12.467	3.62
33.216	10.431	12.62	10.147	3.873
28.236	10.159	12.756	10.402	3.789
27.725	11.16	16.175	11.481	6.446
25.663	12.09	19.205	13.73	5.902
23.994	15.417	11.204	10.238	4.391
23.424	10.985	10.782	12.586	4.81
24.739	10.374	11.571	12.754	3.629
29.644	11.133	12.256	12.484	3.993
26.292	10.171	14.641	11.371	3.65
24.457	12.309	13.412	11.846	5.233
23.183	12.08	11.566	10.281	5.38
23.569	13.323	14.744	10.696	3.263
26.465	15.884	16.977	16.384	3.486
30.974	10.245	13.163	16.443	6.44
28.116	9.859	15.319	15.458	3.902
21.164	10.942	10.84	11.878	4.751
22.227	14.403	11.392	13.897	3.763
20.765	13.461	14.317	14.168	3.791
20.597	10.769	11.363	10.659	5.34
24.586	10.035	30.06	17.36	4.105
20.304	9.724	18.575	9.748	5.706
33.962	11.737	17.419	9.63	3.939
30.718	11.397	17.545	11.172	6.633
28.162	10.399	13.341	12.25	3.649
21.915	10.438	12.877	9.458	4.358
29.014	10.42	17.159	15.009	3.213
22.338	13.756	11.574	15.888	4.14
28.489	12.987	18	15.798	4.089
24.701	10.293	15.021	11.616	3.965
27.234	11.691	11.636		3.49
35.977	10.065	23.876		3.31
21.67	10.278	16.734		3.89
26.169	9.986	18.453		3.569
26.118	14.881	11.675		5.753
30.386	13.426	11.702		3.875
25.318	13.694	14.183		5.172
20.296	17.812	16.033		3.451
26.129	10.064	15.8		3.885
32.281	9.786	16.837		4.659
22.609	13.168	18.138		5.029
20.965	9.239	12.058		4.355
30.936	14.25	16.669		4.535
27.557	14.821	23.694		3.832
21.773	13.25	29.014		4.481
25.101	11.062	13.735		4.481
31.295	11.772	15.092		3.531
27.194	11.053	14.76		5.95
23.507	11.7	16.407		3.801
23.333	11.609	15.269		3.399
	10.36	26.187		4.771
	17.837	18.392		3.758
	10.187	10.52		4.304
	10	18.622		4.934
	10.42	14.549		3.757
	10.675	12.611		3.784
	9.42	15.549		3.695
	11.962	15.29		4.044
	14.504	13.555		3.501
	14.385	14.276		3.687
	10.13	13.268		4.237
	10.928	11.463		4.095
	12.284	20.895		4.041
		13.655		4.395
		17.144		3.512
		15.528		3.85
		19.05		3.579
		14.814		5.45
		15.036		3.455
		12.206		4.506
		14.689		3.535
		12.902		4.741
		13.405		4.052
		12.53		3.074
		17.865
		11.515
		28.501
		20.902
		18.692
		15.134
		11.601
		12.547
		18.78
		17.882
		12.595
		15.463
		19.53
		17.554

## Sheet: Fig 6d autofluorescence
Data for Fig 6d
Intensity of chlorophyll autofluorescence in leaf cells
Col-0	atrnh1c	acs1	Col-035S::ATH-FALG	acs135S::ATH-GFP				p-value
60.5	29.9	46.1	11.9	12.9			Col-0/atrnh1c	1.6774e-25
55.5	21.7	42	12.5	7.8			atrnh1c/acs1	1.23838e-15
56	15.3	41.5	14.3	6.7			Col-0/Col-035S::ATH-FALG	1.80482e-21
51.2	26.9	44	15	6.8			acs1/acs135S::ATH-GFP	3.46499e-24
50.4	17.6	46.5	15.6	5.2
76.4	13.9	43.7	22.3	12.5
61.1	15.3	43	29.3	8.6
50.7	15.4	40.8	15.3	10.7
48.6	16.8	39.6	30.1	13.5
52.4	17.1	43.2	24.4	6.9
50	9.3	44.3	28.2	17
50.4	12.5	34.8	29.6	14.9
53.1	34	41.6	14.5	12.4
51.7	23.2	47.1	30.7	7.9
65.7	16.6	38.8	31.3	9.3
52.9	18	28.3	38	20.3
46.3	5.6	38.7	39.3	8.7
53.9	17.8	44.8	30.2	15.6
55.7	19.1	41.2	45	9.8
66.2	17.7		29.4	7.4
65	14.8		36.8	7.1
69.6			15.7	7.7
61.5			18.9	6.7
66.1			21.3	9.6
76.2			44.5	5.4
60.3			24.9
53.2			19
62.4			21.3
72.8			23.3
63.9			31.8
71.8
68.1

## Sheet: Fig 6e Fv-Fm
Data for Fig 6e
Chlorophyll Fv/Fm values
Col-0	atrnh1c	acs1	Col-035S::ATH-FLAG	acs135S::ATH-GFP				p-value
0.79	0.64	0.79	0.71	0.64			Col-0/atrnh1c	1.12613e-32
0.79	0.63	0.79	0.71	0.57			atrnh1c/acs1	8.84492e-32
0.79	0.56	0.79	0.66	0.56			Col-0/Col-035S::ATH-FALG	2.77971e-18
0.79	0.53	0.79	0.7	0.59			acs1/acs135S::ATH-GFP	3.09563e-32
0.8	0.56	0.79	0.77	0.65
0.8	0.66	0.78	0.71	0.61
0.8	0.63	0.78	0.71	0.62
0.79	0.64	0.78	0.71	0.56
0.77	0.56	0.78	0.69	0.56
0.79	0.58	0.76	0.71	0.55
0.79	0.58	0.78	0.63	0.67
0.8	0.56	0.79	0.66	0.63
0.79	0.63	0.78	0.65	0.61
0.79	0.61	0.76	0.71	0.54
0.77	0.57	0.77	0.65	0.53
0.78	0.58	0.77	0.67	0.41
0.78	0.53	0.77	0.66	0.56
0.79	0.54	0.78	0.71	0.53
0.79	0.56	0.78	0.76	0.59
0.78	0.61	0.78	0.69	0.61
0.78	0.62	0.78	0.7	0.58
0.77	0.57	0.77	0.75	0.64
0.77	0.56	0.75	0.73	0.55
0.79	0.53	0.77	0.75	0.61
0.79	0.55	0.76	0.72	0.54
0.79	0.55	0.78	0.75	0.56
0.78	0.66	0.77	0.68	0.62
0.77	0.65	0.76	0.67	0.63
0.78	0.64	0.76	0.71	0.52
0.79	0.51	0.78	0.72	0.56
0.79	0.6	0.79	0.71	0.52
0.79	0.54	0.79	0.73	0.56
0.78	0.6	0.79	0.62	0.61
0.77	0.61	0.78	0.7	0.63
0.79	0.62	0.78	0.72	0.61
0.8	0.63	0.77	0.75	0.62
0.8	0.58	0.77	0.75	0.6
0.79	0.58	0.78	0.72	0.63
0.79	0.64	0.78	0.76	0.63
	0.66	0.78	0.75	0.55
	0.66	0.78	0.68	0.6
	0.66	0.78	0.73	0.64
	0.65	0.79	0.76	0.63
	0.63		0.74	0.58
	0.64			0.57
	0.66			0.65
	0.64			0.61
				0.63

## Sheet: Fig 6f S9.6 IF
Data for Fig 6f
Intensity of R-loop signal in chloroplasts
Col-0	atrnh1c	acs1	Col-035S::ATH-FALG	acs135S::ATH-GFP
3.441	55.657	11.821	18.519	65.86			p-value
5.25	51.329	8.18	17.691	77.333		Col-0/atrnh1c	1.0136e-33
6.303	75.611	11.93	43.394	33.191		atrnh1c/acs1	7.42877e-31
5.564	67.243	9.156	15.71	29.824		Col-0/Col-035S::ATH-FALG	2.43411e-33
5.252	80.077	8.995	39.349	79.143		acs1/acs135S::ATH-GFP	3.46846e-42
5.799	47.839	11.719	27.255	34.054
4.113	42.916	12.247	24.803	35.016
4.552	41.994	7.713	21.715	36.316
3.371	55.691	9.013	15.049	26.832
5.809	70.725	20.551	18.155	25.786
8.4	48.399	24.041	19.938	54.706
6.205	50.49	11.36	18.047	59.615
3.731	64.771	7.578	18.66	58.699
4.336	51.439	8.929	14.135	34.571
4.095	72.124	8.195	16.969	36.792
4.971	46.749	10.701	13.673	76.704
3.904	62.87	19.634	23.84	87.8
3.923	45.649	32.197	14.665	28.839
4.818	43.52	13.996	17.701	68.607
6.103	35.052	8.252	17.874	26.75
4.612	67.088	9.266	24.013	87.833
4.129	68.817	14.456	16.366	55.143
3.846	63.388	13.08	26.132	58.824
3.821	52.243	11.541	19.424	27.266
6.032	45.544	8.532	16.503	50.965
3.653	35.288	13.083	15.664	64.217
4.901	88.77	9.532	14.048	74.86
4.073	61.594	8.318	13.894	36.462
4.432	58.838	36.797	17.992	39.643
11.351	42.844	14.377	21.917	36.49
3.82	40.34	11.604	19.446	37.833
5.847	58.298	9.533	16.638	38.64
6.789	56.118	17.38	32.052	41.89
3.995	93.87	21.497	16.03	31.909
5.415	36.73	10.951	21.017	26.417
3.894	93.524	8.884	29.713	30
3.252	41.339	22.24	15.082	59.676
3.69	84.263	9.489	17.929	26.81
3.744	54.003	16.489	18.267	41.38
3.256	72.128	9.192	22.463	39.24
3.659	48.235	9.373	47.31	64.6
3.75	45.861	12.442	14.53	47.767
3.393	32.914	9.123	34.101	24.588
4.789	82.839	10.013	18.363	39.988
3.517	39.934	10.633	33.933	54
5.767	61.22	13.306	14.321	54.551
3.437	70.573	15.313	14.809	31.818
3.258	84.452	13.434	19.299	45.971
4.025	71.768	11.022	15.658	94.188
3.545	44.171	12.536	36.93	66.119
3.946	76.712	8.199	13.857	32.763
6.021	44.424	11.792	28.742	114.333
3.242	71.911	9.135	22.035	46.167
5.582	49.035	9.493	18.805	32.368
4.579	84.661	10.478	17.796	36.4
3.778	47.928	9.586	18.497	29.667
8.991	45.239	12.778	66.369	35.621
3.565	49.379	10.466	23.2	62.933
5.593	85.816	8.433	18.833	28.894
4.298	42.152	17.573	21.098	52.385
4.321		11.985	19.274	81.261
5.302		12.009	15.868	49.561
4.114		8.75	17.109	43.125
4.271		14.744	15.71	41.3
3.718		10.899	17.648	53.304
4.146		9.435	16.135	42.323
7.098		8.647	23.534	31.167
3.59		14.586	45.434	28.421
5.728		10.236	20.471	60.278
4.72		7.419	15.786	74.783
3.941		11.896	41.144	34.591
		11.117	17.584	45.801
		20.511	20.211	24.667
		15.782	19.158	40.564
		12.85	19.194	115
		14.585	14.742	88.25
		8	15.976	43.696
		15.498	12.836	50.385
		23.198	18.076	69.351
		19.216	18.128	39.267
		8.262	19.242	34.304
		10.225	15.279	79.25
		10.538	14.506	56.876
		17.14	34.294	27.727
		10.27	16.022	44.442
		13.964	13.823	38
		13.672	27.562	46.118
		12.073	15.674	45
		10.221	19.782	26.133
		12.607	12.66	41.473
		15.24	26.45	36.929
		9.349	44.429	42.235
		8.135	16.647	40.054
		12.571	30.777	74.182
		10.43	16.904	78.664
		8.561	16.462	64.754
		9.826	13.434	43.898
		9.61	16.252	29.55
		12.264		40.474
		9.075		31.351
		11.073		46.857
		13.896		33.667
		8.432		52.837
		8.169		36.833
		9.955		32.735
		10.58		41
		12.744		49.154
		13.252		68.2
		18.176		47.966
		10.271		37
		7.565		63.857
		20.573		24.512
		9.403		61.267
		8.463		41.836
		10.105		47.31
		8.743		56.261
		12.323		30.583
		9.716		44.786
		14.011		45.793
		10.252
		12.414
		9.557
		8.766
		31.438
		14
		8.526
		12.656
		13.024
		11.215
		9.341
		8.595
		10.016
		11.256

[truncated: 32 more sheets: Fig 6g DRIP-qPCR, Fig 6k S9.6+ATH, Fig 7c Fv-Fm, Fig 7d autofluorescence, Fig 7e chlorophyll contents, Fig 7f DRIP-qPCR, Fig S1d chlorophyll contents, Fig S1e Fv-Fm, Fig S1f autofluorescence, Fig S1g Fresh weight, Fig S2_WB, Fig S2d Fv-Fm, Fig S5e RT-qPCR, Fig S7a TUNEL, Fig S7b comet assay, Fig S7c RT-qPCR, Fig S7d nucleoid type, Fig S9b comet assay, Fig S9c TUNEL, Fig S9e RT-qPCR …]
